# Supplementary material for: Structures of human γδ T cell receptor–CD3 complex
Source: Nature. 2024 Apr 24;630(8015):222–9. doi: 10.1038/s41586-024-07439-4 (PMC11153141; doi:10.1038/s41586-024-07439-4)
Supplement: Supplementary file 3 — Source Data Figs. 2, 3 and 5 and Source Data Extended Data Fig. 9 [file 41586_2024_7439_MOESM3_ESM.xlsx]

## Sheet: Fig. 2
		Vγ9Vδ2 (Cγ1)			Vγ5Vδ1 (Cγ1)			Vγ5Vδ1 (Cγ2)
	CD1d tetramer+ cells (% of CD3+ cells)	2.54	1.24	2.05	24.2	24.6	26.1	50.9	50.2	53.8
		Vγ5Vδ1 (Cγ1)			Vγ9Vδ2 (Cγ1)			Vγ9Vδ2 (Cγ2)
	BTN2A1 tetramer+ cells (% of CD3+ cells)	3.38	3.13	3.48	25.4	24.6	26	46.4	46.8	45.6
		K562.parental + Jurkat.WT Vγ5Vδ1 (Cγ1)						K562.CD1d + Jurkat.WT Vγ5Vδ1 (Cγ1)						K562.parental + Jurkat.WT Vγ5Vδ1 (Cγ2)						K562.CD1d + Jurkat.WT Vγ5Vδ1 (Cγ2)
	CD69+ cells (% of CD3+ cells)	2.3	3.18	2.63	3.25	3.55	2.79	32.4	33.8	33.2	31.3	32.1	32.6	0.98	0.91	1.09	1.5	1.26	1.36	23.6	23	23.7	16.1	18.7	18.8
		K562.parental + Jurkat.WT Vγ9Vδ2 (Cγ1)						K562.BTN2A1/3A1 + Jurkat.WT Vγ9Vδ2 (Cγ1)						K562.parental + Jurkat.WT Vγ9Vδ2 (Cγ2)						K562.BTN2A1/3A1 + Jurkat.WT Vγ9Vδ2 (Cγ2)
	CD69+ cells (% of CD3+ cells)	3.6	4.73	4.23				55.6	56.7	55.4				4.01	6.45	3.91	3.83	4.67	3.45	40.4	40.2	39.4	40.1	38.2	35.7

## Sheet: Fig. 3
K562.parental + Jurkat.WT Vγ9Vδ2														K562.parental + Jurkat.WT Vγ9Vδ2			K562.BTN2A1/3A1 + Jurkat.WT Vγ9Vδ2			K562.parental + Jurkat.TMα Vγ9Vδ2						K562.BTN2A1/3A1 + Jurkat.TMα Vγ9Vδ2						K562.parental + Jurkat.AAA Vγ9Vδ2						K562.BTN2A1/3A1 + Jurkat.AAA Vγ9Vδ2
CD69+ cells (% of CD3+ cells)														3.83	4.11	4.07	56.1	56	55.2	5.48	7.44	5.62	5.96	6.49	5.94	66	66.6	67.3	69.1	66.7	65.7	7.55	6.84	6.31	5.95	6.11	3.76	42.7	43.2	42.9	40.6	42.4
	Jurkat.WT Vγ9Vδ2				Jurkat.WT Vγ9Vδ2 + ALOD4				Jurkat.WT Vγ9Vδ2 + ALOD4-mut				Jurkat.WT Vγ5Vδ1				Jurkat.WT Vγ5Vδ1 + ALOD4				Jurkat.WT Vγ5Vδ1 + ALOD4-mut
CD69+ cells (% of CD3+ cells)	5.8	5.69	5.29	6.12	68.5	69.2	69.1	68.5	5.57	5.2	5.86	5.91	5.86	5.96	5.91	6.73	48.7	48	48.1	50.1	7.07	6.44	6.75	7.31
													cholesterol (ng/ml)
													WT Vγ9Vδ2	Tma Vγ9Vδ2	AAA Vγ9Vδ2
													6933.56	5327.87	8338.15
													6770.93	5274.56	8470.01
													7078.19	5581.08	8911.78
													6538.68	5142.3	8260.71
													6599.68	5326.52	8494.21
													7031.04	5572.7	8850.17

## Sheet: Fig. 5
NC		Vγ2Vδ1		Vγ4Vδ1		Vγ8Vδ3		Vγ3Vδ1		Q120R Vγ3Vδ1		Vγ5Vδ1		Vγ5Vδ1 (Cγ2)		EH Vγ5Vδ1		R120Q Vγ5Vδ1		Vγ9Vδ2		Vγ9Vδ2 (Cγ2)		DYR Vγ9Vδ2				FRET Efficiency
Donor	Donor:Accept	Donor	Donor:Accept	Donor	Donor:Accept	Donor	Donor:Accept	Donor	Donor:Accept	Donor	Donor:Accept	Donor	Donor:Accept	Donor	Donor:Accept	Donor	Donor:Accept	Donor	Donor:Accept	Donor	Donor:Accept	Donor	Donor:Accept	Donor	Donor:Accept			NC	Vγ2Vδ1	Vγ4Vδ1	Vγ8Vδ3	Vγ3Vδ1	Q120R Vγ3Vδ1	Vγ5Vδ1	Vγ5Vδ1 (Cγ2)	EH Vγ5Vδ1	R120Q Vγ5Vδ1	Vγ9Vδ2	Vγ9Vδ2 (Cγ2)	DYR Vγ9Vδ2
3.576	3.672	3.329	3.562	3.635	3.548	3.474	3.585	3.474	3.546	3.617	3.536	3.474	3.583	3.578	3.408	3.663	2.819	3.609	3.561	3.578	3.535	3.55	3.584	3.649	3.347			-0.0358426	-0.0247056	-0.0112186	-0.0167253	-0.0192697	0.00445112	-0.00576805	0.0490441	0.190117	0.0152876	-0.0031399	-0.00925136	0.0399124
3.58	3.569	3.347	3.598	3.458	3.534	3.568	3.446	3.444	3.569	3.594	3.612	3.107	3.571	3.585	3.528	3.346	3.577	3.64	3.592	3.645	3.431	3.443	3.553	3.523	3.446			-0.00678714	-0.035062	-0.00722842	0.0226959	-0.0258808	-0.0169464	-0.00239958	0.0155597	-0.0276521	0.00671527	0.0263726	-0.000521786	0.0115142
3.6	3.651	2.499	3.56	3.598	3.501	3.563	3.333	3.451	3.356	3.453	3.497	3.606	3.164	3.674	3.513	3.541	3.567	3.568	3.564	3.444	3.537	3.506	3.501	3.619	3.437			-0.0299187	-0.0241302	0.00217694	0.0547433	0.0353443	0.0154314	0.111848	0.0197453	-0.0247791	0.014458	-0.00370745	0.0141214	0.0140959
3.64	3.681	3.456	3.625	3.684	3.64	3.529	3.558	3.549	3.516	3.565	3.562	3.533	3.458	3.465	3.534	3.456	3.578	3.595	3.654	3.301	3.507	3.452	3.581	3.471	3.426			-0.0383815	-0.0428293	-0.0374396	-0.00906791	-0.0106464	-0.00286909	0.0293201	0.0138855	-0.0279394	-0.0104294	0.00480576	-0.00840656	0.0172512
3.57	3.592	3.232	3.314	3.592	3.667	3.542	3.464	3.526	3.428	3.663	3.448	3.405	3.565	3.678	3.552	3.442	3.529	3.392	3.596	3.677	3.508	3.438	3.61	3.321	3.444			-0.0132753	0.0466383	-0.0451349	0.017591	0.0146485	0.0292272	-0.000715347	0.00886286	-0.013862	0.00560916	0.00452199	-0.0165729	0.0120879
3.441	3.535	3.64	3.638	3.509	3.589	3.592	3.514	3.464	3.614	3.585	2.507	3.491	3.63	3.705	3.217	3.571	3.26	3.745	3.483	3.433	3.494	3.526	3.631	3.546	3.323			0.002804	-0.0465691	-0.022904	0.00341073	-0.0388157	0.294163	-0.0189612	0.10234	0.0634202	0.0368567	0.00849482	-0.0224865	0.0467968
3.683	3.202	3.573	3.541	3.628	3.597	3.566	3.439	3.352	3.431	3.385	3.354	3.345	3.515	3.65	3.502	3.551	3.484	3.4	3.551	3.617	3.582	3.32	3.612	3.576	3.412			0.0967407	-0.0186644	-0.0251841	0.0246811	0.0137862	0.0556926	0.0133199	0.0228147	-0.000933707	0.0180529	-0.0164773	-0.0171361	0.0212671
3.611	3.487	3.417	3.574	3.635	3.51	3.576	3.594	3.607	3.351	3.588	3.491	3.668	3.511	3.556	3.63	3.352	3.472	3.727	3.653	3.277	3.523	3.532	3.711	3.576	3.512			0.0163444	-0.0281577	-0.000388156	-0.0192777	0.0367815	0.0171207	0.0144428	-0.012902	0.00251383	-0.0101529	0.000265382	-0.0450145	-0.00741789
3.573	3.542	3.536	3.627	3.655	3.32	3.588	3.549	3.623	3.567	3.599	3.514	3.623	3.539	3.63	3.493	3.6	3.251	3.569	3.583	3.608	3.463	3.567	3.503	3.315	3.501			0.000829351	-0.0434046	0.0537639	-0.00651546	-0.025306	0.0106451	0.006583	0.025326	0.0660059	0.00920401	0.0172918	0.0135582	-0.00426254
3.589	3.462	3.326	3.101	3.612	3.634	3.534	3.577	3.618	3.396	3.612	3.282	3.516	3.487	3.706	3.444	3.453	3.491	3.653	3.591	3.557	3.606	3.512	3.544	3.639	3.483			0.0233967	0.107914	-0.0357295	-0.0144564	0.0238466	0.075964	0.0211797	0.0389988	-0.00294477	0.00699179	-0.0232878	0.00201261	0.000900763
3.63	3.48	3.493	3.048	3.638	3.47	3.531	3.607	3.54	3.287	3.616	3.593	3.615	3.586	3.661	3.472	3.581	3.607	3.535	3.573	3.603	3.614	3.623	3.635	3.509	3.294			0.0183191	0.12316	0.0110123	-0.0229646	0.0551778	-0.011597	-0.00661016	0.0311858	-0.0362709	0.0119693	-0.025558	-0.0236129	0.0551155
3.583	3.5493	3.621	3.348	3.411	3.313	3.566	3.548	3.526	3.154	3.56	3.632	3.546	3.589	3.647	3.315	3.496	3.608	3.623	3.493	3.64	3.616	3.591	3.663	3.526	3.586			-0.00122992	0.0368573	0.055759	-0.00623185	0.0934076	-0.0225774	-0.00745228	0.0749945	-0.0365582	0.0340914	-0.0261256	-0.0314977	-0.0286448
3.663	3.515	3.622	3.575	3.386	3.476	3.452	3.553	3.443	3.343	3.621	3.549	3.52	3.451	3.429	3.493	2.841	3.645	3.548	3.531	3.592	3.671	3.585	3.609	3.529	3.54			0.00844584	-0.0284454	0.00930221	-0.00764988	0.0390811	0.000791012	0.0312851	0.025326	-0.0471881	0.0235834	-0.0417331	-0.0162913	-0.0154497
3.664	3.536	3.292	3.517	3.564	3.535	3.351	3.558	3.117	3.537	3.487	3.276	3.337	3.534	3.409	3.539	2.606	3.006	3.598	3.581	3.557	3.599	3.51	3.675	3.448	2.965			0.0025219	-0.0117601	-0.00751343	-0.00906791	-0.0166827	0.0776532	0.00798653	0.0124903	0.136393	0.00975706	-0.0213014	-0.0348769	0.149489
3.696	3.392	3.386	3.46	3.735	3.562	3.612	3.539	3.618	3.54	3.687	3.492	3.256	3.314	3.525	3.687	3.501	3.326	3.608	3.311	3.523	3.533	3.542	3.662	3.373	3.256			0.0431432	0.00463746	-0.0152087	-0.00367941	-0.017545	0.0168392	0.0697418	-0.028807	0.0444588	0.0844193	-0.00257235	-0.0312161	0.0660158
3.648	3.528	2.588	3.602	3.44	3.663	3.569	3.589	3.59	3.542	3.561	3.541	3.414	3.588	3.688	3.264	3.551	3.501	3.621	3.606	3.579	3.604	3.548	3.642	3.52	3.497			0.00477864	-0.0362127	-0.0439948	-0.0178597	-0.0181199	0.00304339	-0.00717158	0.0892253	-0.00581771	0.00284389	-0.0227203	-0.0255841	-0.00311514
3.815	3.425	3.584	3.582	3.688	3.65	3.575	3.609	3.285	3.431	3.543	3.512	3.085	3.536	3.613	3.432	3.61	3.656	3.681	3.541	3.591	3.657	3.541	3.625	3.039	3.507			0.0338341	-0.0304591	-0.0402897	-0.0235318	0.0137862	0.0112082	0.00742511	0.0423472	-0.0503483	0.0208181	-0.0377603	-0.0207969	-0.00598364
3.59	3.671	3.595	3.577	3.485	3.598	3.24	3.561	3.521	3.52	3.554	3.629	3.66	3.55	3.508	3.386	3.494	3.613	3.674	3.641	3.577	3.574	3.351	3.664	3.612	3.578			-0.0355605	-0.0290208	-0.0254691	-0.00991872	-0.0117962	-0.0217327	0.00349524	0.0551829	-0.0379947	-0.00683455	-0.0142071	-0.0317793	-0.02635
3.327	3.608	3.427	3.535	3.635	3.551	3.582	3.594	3.172	3.615	3.598	3.482	3.615	3.675	3.111	3.636	2.981	3.258	3.656	3.434	3.606	3.543	3.511	3.652	3.227	3.478			-0.0177887	-0.0169383	-0.0120736	-0.0192777	-0.0391032	0.0196546	-0.031593	-0.0145762	0.0639948	0.0504065	-0.00541009	-0.0284001	0.00233501
3.602	3.612	3.501	3.416	3.574	3.579	3.617	3.438	3.595	2.934	3.648	3.627	3.512	3.586	3.401	3.662	3.427	3.554	3.692	3.598	3.57	3.54	3.611	3.496	3.504	3.469			-0.0189171	0.0172952	-0.0200539	0.0249647	0.156645	-0.0211696	-0.00661016	-0.0218311	-0.0210443	0.00505611	-0.00455877	0.0155294	0.00491667
3.415	3.517	3.435	3.549	3.624	3.523	3.534	3.623	3.604	3.585	3.579	3.408	3.695	3.577	3.653	3.482	3.3	3.602	3.674	3.556	3.56	3.445	3.679	3.489	3.59	3.594			0.00788166	-0.0209658	-0.0040933	-0.0275023	-0.0304799	0.0404891	-0.00408381	0.0283954	-0.0348344	0.0166702	0.0223997	0.0175006	-0.0309396
3.479	3.543	3.566	3.649	3.561	3.074	3.548	3.557	3.376	3.566	3.559	3.203	3.545	3.41	3.655	3.55	3.472	3.679	3.594	3.579	3.655	3.533	3.582	3.595	3.545	3.433			0.000547259	-0.0497335	0.123877	-0.0087843	-0.0250185	0.0982061	0.042794	0.00942093	-0.0569561	0.0103101	-0.00257235	-0.012349	0.0152433
3.553	3.6	3.603	3.553	3.627	3.456	3.559	3.542	3.627	3.466	3.558	3.541	3.319	3.504	3.25	3.57	3.01	3.616	3.634	3.607	3.619	3.508	3.623	3.599	3.453	3.565			-0.015532	-0.0221165	0.0150024	-0.00453022	0.00372569	0.00304339	0.0164077	0.0038402	-0.0388566	0.00256736	0.00452199	-0.0134753	-0.022621
3.52	3.458	3.075	3.561	3.539	3.6	3.614	3.576	3.581	3.55	3.426	3.249	3.718	3.469	3.528	2.957	3.468	3.678	3.655	3.407	3.294	3.454	3.719	3.691	3.132	3.366			0.0245251	-0.0244179	-0.0260391	-0.0141728	-0.0204194	0.085255	0.0262324	0.174889	-0.0566688	0.0578727	0.0198458	-0.0393825	0.0344622
3.603	3.617	3.483	3.54	3.453	3.615	3.52	3.502	3.658	3.35	3.574	2.994	3.313	3.538	3.645	3.26	3.522	3.273	3.7	3.659	3.46	3.413	3.602	3.466	3.347	3.562			-0.0203276	-0.0183767	-0.0303143	0.00681399	0.037069	0.157049	0.0068637	0.0903415	0.0596854	-0.011812	0.0314805	0.0239773	-0.0217604
3.406	3.66	3.584	3.358	3.677	3.613	3.457	3.568	3.627	3.388	3.44	3.009	3.268	3.649	3.732	2.62	3.481	3.586	3.633	3.479	3.574	3.567	3.508	3.525	3.548	3.321			-0.0324575	0.0339805	-0.0297443	-0.011904	0.0261462	0.152826	-0.0242946	0.268925	-0.0302377	0.0379628	-0.0122207	0.00736299	0.0473705
3.721	3.561	3.474	3.395	3.11	3.395	3.51	3.533	3.551	3.477	3.587	3.532	3.614	3.328	3.629	3.01	3.21	3.562	3.627	3.57	3.589	3.628	3.571	3.603	3.603	3.346			-0.0045304	0.0233365	0.0323881	-0.00197777	0.000563829	0.0055773	0.0658119	0.160101	-0.0233427	0.0127989	-0.0295309	-0.0146017	0.0401992
3.563	3.567	3.615	3.366	3.706	2.922	3.479	3.585	3.35	3.45	3.527	3.635	3.623	3.458	3.561	2.908	3.201	3.706	3.683	3.648	3.366	3.569	3.56	3.589	3.447	3.147			-0.00622295	0.0316791	0.167198	-0.0167253	0.00832477	-0.023422	0.0293201	0.188562	-0.0647131	-0.00877024	-0.0127882	-0.0106594	0.0972824
3.676	3.551	3.648	3.654	3.537	2.884	3.571	3.557	3.573	3.494	2.944	3.629	3.637	3.504	3.692	2.699	3.464	3.596	3.645	3.587	3.344	3.557	3.533	3.518	3.597	3.514			-0.00170948	-0.0511719	0.178029	-0.0087843	-0.00432269	-0.0217327	0.0164077	0.246881	-0.0331107	0.0080979	-0.00938292	0.00933418	-0.00799159
3.597	3.603	3.543	3.293	3.657	3.532	3.51	3.523	3.657	3.404	3.585	3.457	3.649	3.036	3.727	3.079	3.485	3.613	3.668	3.65	3.367	3.594	3.592	3.695	3.528	3.537			-0.0163783	0.0526795	-0.0066584	0.000858281	0.0215471	0.0266933	0.147778	0.140847	-0.0379947	-0.0093233	-0.0198825	-0.0405089	-0.0145891
3.532	3.651	3.679	3.475	3.568	3.466	3.34	3.578	3.264	3.517	3.518	3.046	3.155	3.059	3.449	3.586	3.651	3.672	3.658	3.599	3.482	3.651	3.54	3.663	3.215	3.51			-0.0299187	0.000322305	0.0121523	-0.01474	-0.0109339	0.142409	0.141322	-0.000624377	-0.0549451	0.00477958	-0.0360576	-0.0314977	-0.00684419
3.664	3.673	3.645	3.27	3.564	3.36	3.571	3.595	3.634	3.53	3.601	3.86	3.62	2.893	3.529	3.578	3.66	3.658	3.7	3.571	3.484	3.603	3.565	2.675	3.603	3.481			-0.0361247	0.0592961	0.0423635	-0.0195613	-0.0146706	-0.08677	0.187919	0.00160791	-0.0509229	0.0125223	-0.0224365	0.246722	0.00147446
3.607	3.595	3.529	3.308	3.602	2.911	3.445	3.577	3.739	3.176	3.583	3.418	3.59	3.432	3.385	3.394	2.629	3.715	3.58	3.608	3.41	3.646	3.627	3.381	3.614	3.562			-0.0141215	0.0483644	0.170333	-0.0144564	0.0870839	0.0376736	0.0366185	0.0529506	-0.0672987	0.00229084	-0.0346388	0.0479133	-0.0217604
3.496	3.572	3.581	3.639	3.604	3.345	3.528	3.529	3.048	2.819	3.61	2.904	3.604	3.459	3.425	3.388	3.673	3.476	3.628	3.557	3.354	3.591	3.598	3.562	3.509	3.505			-0.00763342	-0.0468567	0.0466386	-0.000843352	0.189701	0.182389	0.0290394	0.0546248	0.00136465	0.0163937	-0.0190312	-0.00305618	-0.00540994
3.569	3.613	3.589	3.687	3.496	3.55	3.59	3.469	3.572	3.589	3.534	3.577	3.616	3.537	3.681	3.625	3.71	3.676	3.536	3.398	3.613	3.649	3.531	3.384	3.619	3.527			-0.0191992	-0.0606652	-0.0117886	0.016173	-0.0316297	-0.00709229	0.00714441	-0.0115068	-0.0560942	0.0603615	-0.0354901	0.0470685	-0.0117206
3.669	3.463	3.341	3.538	3.544	3.494	3.549	3.594	3.308	3.586	3.493	3.582	3.596	3.599	3.59	3.474	3.666	3.608	3.571	3.521	3.53	3.575	3.624	3.657	3.428	3.505			0.0231146	-0.0178013	0.00417202	-0.0192777	-0.0307674	-0.00850003	-0.0102593	0.0306277	-0.0365582	0.0263487	-0.0144908	-0.0298081	-0.00540994
3.268	3.519	3.627	3.484	3.603	3.621	3.265	3.56	3.636	3.407	3.527	3.436	3.64	3.349	3.468	3.408	3.684	3.635	3.641	3.572	3.565	3.606	3.495	3.613	3.223	3.477			0.00731747	-0.00226679	-0.0320244	-0.00963512	0.0206848	0.0326058	0.0599171	0.0490441	-0.0443152	0.0122458	-0.0232878	-0.0174177	0.00262186
3.578	3.618	3.534	3.491	3.546	3.462	3.586	3.625	3.575	3.594	3.572	3.291	3.613	3.538	3.239	3.574	3.624	3.591	3.664	3.711	3.413	3.362	3.602	3.619	3.625	3.469			-0.0206097	-0.00428053	0.0132924	-0.0280695	-0.0330669	0.07343	0.0068637	0.00272406	-0.0316742	-0.0261914	0.0459529	-0.0191073	0.00491667
3.459	3.662	3.355	3.287	3.37	3.465	3.625	3.493	3.48	3.541	3.48	3.472	3.716	3.588	3.592	3.537	3.635	3.715	3.602	3.609	3.474	3.467	3.517	3.575	3.554	3.512			-0.0330217	0.0544056	0.0124373	0.00936644	-0.0178325	0.0224701	-0.00717158	0.0130484	-0.0672987	0.00201431	0.0161567	-0.00671697	-0.00741789
3.508	3.699	3.562	3.608	3.583	3.407	3.65	3.567	3.453	3.558	3.5	3.632	3.578	3.482	3.649	3.389	3.637	3.369	3.633	3.634	3.525	3.661	3.589	3.675	3.628	3.564			-0.0434591	-0.0379387	0.028968	-0.0116204	-0.022719	-0.0225774	0.0225832	0.0543458	0.0321051	-0.00489886	-0.0388954	-0.0348769	-0.0223341
3.602	3.708	3.571	3.389	3.595	3.628	3.558	3.46	3.397	3.468	3.575	3.556	3.658	3.553	3.756	3.445	3.717	3.307	3.606	3.586	3.63	3.392	3.637	3.658	3.727	3.553			-0.045998	0.0250625	-0.0340194	0.0187254	0.00315081	-0.00117981	0.00265312	0.0387197	0.0499174	0.00837443	0.0374397	-0.0300897	-0.0191788
3.534	3.599	3.479	3.528	3.257	3.591	3.585	3.592	3.397	3.539	3.575	3.583	3.655	3.339	3.741	3.368	3.123	3.212	3.582	3.64	3.502	3.589	3.598	3.613	3.298	3.475			-0.0152499	-0.0149246	-0.023474	-0.0187105	-0.0172576	-0.00878157	0.0627241	0.0602055	0.0772104	-0.00655803	-0.0184637	-0.0174177	0.00319556
3.439	3.6	3.548	3.397	3.396	3.367	3.567	3.491	3.579	3.444	3.548	3.621	3.648	3.512	3.554	3.553	3.192	3.494	3.616	3.343	3.38	3.587	3.618	3.641	3.5	3.552			-0.015532	0.0227611	0.0403684	0.00993365	0.0100494	-0.0194803	0.014162	0.00858382	-0.00380665	0.0755705	-0.0178961	-0.0253025	-0.0188919
3.357	3.566	3.027	3.387	3.418	3.484	3.586	3.44	3.514	3.323	3.587	3.547	3.595	3.092	3.748	3.48	3.603	3.662	3.613	3.587	3.684	3.557	3.611	3.601	3.402	3.521			-0.00594086	0.0256379	0.00702213	0.0243975	0.0448299	0.00135411	0.132058	0.0289535	-0.0520721	0.0080979	-0.00938292	-0.0140385	-0.00999954
3.61	3.631	3.409	3.545	2.908	3.27	3.536	3.602	3.401	3.588	3.524	3.376	3.48	3.4	3.679	3.463	3.561	3.462	3.633	3.581	3.618	3.598	3.522	3.624	3.607	3.364			-0.0242769	-0.0198151	0.0680145	-0.0215465	-0.0313422	0.0494986	0.0456011	0.0336971	0.00538677	0.00975706	-0.0210176	-0.0205153	0.0350359
3.683	3.457	3.586	3.599	3.492	3.574	3.597	3.527	3.157	3.563	3.503	3.364	3.472	3.569	3.63	3.617	3.618	3.615	3.613	3.558	3.603	3.562	3.563	3.462	3.575	3.466			0.0248072	-0.0353496	-0.0186289	-0.000276141	-0.0241562	0.0528771	-0.00183817	-0.0092745	-0.0385693	0.0161172	-0.0108018	0.0251037	0.00577722
3.39	3.52	3.596	3.46	3.651	2.897	3.635	3.603	3.374	3.668	3.542	3.448	3.238	3.547	3.686	3.527	3.48	3.598	3.601	3.582	3.575	3.604	3.653	3.351	3.454	3.51			0.00703538	0.00463746	0.174324	-0.0218301	-0.0543376	0.0292272	0.00433735	0.0158388	-0.0336853	0.00948054	-0.0227203	0.0563612	-0.00684419
3.616	3.532	3.585	3.281	3.539	3.421	3.576	3.574	2.996	3.65	3.355	3.54	3.457	3.581	3.456	3.556	3.649	3.295	3.468	3.601	3.541	3.536	3.66	3.757	3.634	3.427			0.00365027	0.0561316	0.0249778	-0.0136056	-0.0491637	0.00332493	-0.00520664	0.00774671	0.0533649	0.00422652	-0.00342368	-0.057968	0.0169644
3.555	3.634	3.551	3.523	3.583	3.346	3.61	3.585	3.382	3.577	3.534	3.169	3.564	3.357	3.711	3.629	3.368	3.59	3.628	3.535	3.561	3.589	3.591	3.655	3.633	3.494			-0.0251231	-0.0134862	0.0463536	-0.0167253	-0.0281804	0.107779	0.0576714	-0.0126229	-0.0313869	0.0224773	-0.0184637	-0.0292449	-0.00225459
3.357	3.589	3.547	3.198	3.657	3.052	3.564	3.569	3.373	3.498	3.554	3.274	3.56	3.498	3.705	3.598	2.945	3.638	3.647	3.633	3.582	3.496	3.669	3.647	3.56	3.489			-0.012429	0.0800088	0.130147	-0.0121876	-0.00547245	0.0782163	0.0180919	-0.00397281	-0.045177	-0.00462234	0.00792727	-0.0269921	-0.000820338
3.487	3.505	3.064	3.538	3.624	3.606	3.558	3.575	3.419	3.458	3.569	3.611	3.616	3.566	3.638	3.432	3.635	3.229	3.59	3.599	3.626	3.551	3.72	3.655	3.612	3.488			0.0112668	-0.0178013	-0.0277492	-0.0138892	0.00602523	-0.0166649	-0.000996053	0.0423472	0.0723264	0.00477958	-0.00768028	-0.0292449	-0.000533488
3.382	3.624	3.532	3.416	3.634	3.35	3.494	3.498	2.822	3.363	3.424	3.548	3.59	3.456	3.716	3.458	3.656	3.342	3.587	3.542	3.406	3.56	3.661	3.604	3.614	3.305			-0.0223022	0.0172952	0.0452136	0.00794841	0.0333322	0.00107256	0.0298816	0.0350923	0.0398621	0.0205416	-0.0102342	-0.0148833	0.0519601
3.419	3.5	3.373	3.378	3.558	3.603	3.409	3.573	3.14	3.575	3.596	3.554	3.588	3.487	3.653	3.094	3.615	3.454	3.7	3.606	3.573	3.54	3.563	3.535	3.63	3.496			0.0126772	0.028227	-0.0268942	-0.013322	-0.0276055	-0.000616721	0.0211797	0.136662	0.00768513	0.00284389	-0.00455877	0.004547	-0.00282829
3.59	3.407	3.55	3.181	3.643	3.538	3.212	3.517	3.122	3.615	3.605	3.552	3.616	3.587	3.519	3.383	3.459	3.612	3.57	3.555	3.61	3.517	3.537	3.623	3.571	3.532			0.0389118	0.0848994	-0.00836846	0.00255991	-0.0391032	-5.36279e-05	-0.00689087	0.05602	-0.0377074	0.0169468	0.00196802	-0.0202337	-0.0131549
3.55	3.458	3.545	3.409	3.685	3.654	3.543	3.661	3.649	3.565	3.623	3.546	3.684	3.441	3.692	3.373	3.442	3.403	3.696	3.591	3.57	3.566	3.63	3.569	3.516	3.43			0.0245251	0.019309	-0.0414297	-0.0382793	-0.0247311	0.00163565	0.0340921	0.0588104	0.0223371	0.00699179	-0.0119369	-0.00502737	0.0161038
3.485	3.624	3.474	3.579	3.445	3.574	3.495	3.557	3.561	3.671	3.58	3.607	3.578	3.362	3.472	3.394	3.607	3.451	3.588	3.619	3.349	3.566	3.566	3.53	3.532	3.417			-0.0223022	-0.0295961	-0.0186289	-0.0087843	-0.0551999	-0.0155387	0.0562679	0.0529506	0.00854701	-0.00075096	-0.0119369	0.00595499	0.0198329
3.49	3.716	3.526	3.491	3.626	3.401	3.57	3.6	3.239	3.58	3.598	3.416	3.576	3.19	3.661	3.116	3.699	3.557	3.634	3.576	3.022	3.516	3.278	3.37	3.561	3.471			-0.0482547	-0.00428053	0.030678	-0.0209793	-0.0290427	0.0382367	0.104549	0.130523	-0.0219062	0.0111397	0.0022518	0.0510109	0.00434297
3.461	3.588	3.6	3.451	3.603	3.434	3.541	3.504	3.392	3.37	3.622	3.382	3.479	3.501	3.716	2.91	3.414	3.555	3.693	3.417	3.578	3.477	3.57	3.627	3.621	3.368			-0.0121469	0.00722655	0.0212727	0.00624678	0.0313201	0.0478093	0.0172498	0.188004	-0.0213316	0.0551075	0.013319	-0.0213601	0.0338885
3.613	3.611	2.747	3.541	3.435	3.417	3.407	3.576	3.275	3.345	3.583	3.328	3.601	3.566	3.604	3.224	3.727	3.514	3.58	3.68	3.48	3.449	3.461	3.658	3.228	3.459			-0.018635	-0.0186644	0.0261179	-0.0141728	0.0385062	0.0630128	-0.000996053	0.100387	-0.00955254	-0.0176191	0.0212646	-0.0300897	0.00778517
3.614	3.635	3.007	3.417	3.238	3.412	3.622	3.66	3.599	3.044	3.614	2.9	3.69	3.54	3.671	2.868	3.694	3.719	3.615	3.531	3.611	3.513	3.597	3.606	3.564	3.5			-0.0254052	0.0170076	0.0275429	-0.0379957	0.125026	0.183515	0.00630229	0.199724	-0.0684479	0.0235834	0.00310312	-0.0154465	-0.00397569
3.609	3.329	3.343	3.458	3.225	3.482	3.663	3.574	3.591	3.619	3.572	2.985	3.58	2.873	3.65	3.418	3.682	3.592	3.628	3.626	3.63	3.578	3.549	3.544	3.577	3.14			0.060915	0.00521281	0.00759215	-0.0136056	-0.0402529	0.159583	0.193533	0.0462537	-0.0319615	-0.00268665	-0.0153422	0.00201261	0.0992904
3.579	3.686	3.447	3.144	3.671	3.157	3.653	3.529	3.415	3.575	3.609	3.546	3.528	3.429	3.577	3.055	3.677	3.608	3.594	3.625	3.583	3.484	3.609	3.662	3.501	3.471			-0.0397919	0.0955434	0.100221	-0.000843352	-0.0276055	0.00163565	0.0374606	0.147544	-0.0365582	-0.00241012	0.0113326	-0.0312161	0.00434297
3.594	3.613	3.385	3.157	3.643	3.637	3.563	3.476	3.586	3.569	3.579	3.398	3.612	3.518	3.704	3.48	3.737	3.593	3.624	3.581	3.547	3.629	3.639	3.654	3.645	3.47			-0.0191992	0.0918036	-0.0365845	0.0141877	-0.0258808	0.0433046	0.0124778	0.0289535	-0.0322488	0.00975706	-0.0298146	-0.0289633	0.00462982
3.596	3.592	3.415	3.41	3.595	3.248	3.535	3.608	3.499	3.598	3.597	3.243	3.593	3.545	3.707	3.487	3.661	3.703	3.657	3.652	3.53	3.599	3.605	3.621	3.584	3.586			-0.0132753	0.0190213	0.0742847	-0.0232482	-0.0342167	0.0869443	0.00489876	0.0270002	-0.0638512	-0.00987635	-0.0213014	-0.0196705	-0.0286448
3.512	3.631	3.584	3.408	3.692	3.592	3.598	3.609	3.48	3.623	3.66	3.271	3.606	2.911	3.548	3.489	3.723	3.373	3.594	3.611	3.518	3.597	3.592	3.651	3.544	3.632			-0.0242769	0.0195967	-0.023759	-0.0235318	-0.0414027	0.079061	0.182866	0.0264421	0.030956	0.00146126	-0.0207339	-0.0281185	-0.0418399
3.56	3.608	3.467	3.62	3.393	3.587	3.581	3.629	3.342	3.613	3.618	3.267	3.644	3.216	3.712	3.535	3.69	3.535	3.669	3.572	3.617	3.605	3.622	3.61	3.64	3.584			-0.0177887	-0.0413909	-0.022334	-0.0292039	-0.0385283	0.0801872	0.0972509	0.0136065	-0.0155857	0.0122458	-0.0230041	-0.0165729	-0.0280711
3.463	3.587	3.582	3.199	3.391	3.43	3.536	3.626	3.634	3.463	3.57	2.727	3.625	3.523	3.717	3.312	3.615	3.597	3.588	3.575	3.401	3.571	3.654	3.568	3.555	3.475			-0.0118648	0.0797212	0.0224127	-0.0283531	0.00458802	0.232222	0.0110743	0.0758316	-0.033398	0.0114162	-0.0133558	-0.00474577	0.00319556
3.385	3.605	3.535	3.528	3.68	3.139	3.521	3.575	3.616	3.553	3.532	2.798	3.615	3.603	3.76	3.265	3.634	3.528	3.615	3.399	3.606	3.565	3.729	3.575	3.502	3.537			-0.0169425	-0.0149246	0.105351	-0.0138892	-0.0212818	0.212233	-0.0113822	0.0889463	-0.0135747	0.060085	-0.0116531	-0.00671697	-0.0145891
3.446	3.6	3.269	3.53	3.644	3.137	3.563	3.539	3.568	3.626	3.606	3.42	3.627	3.296	3.654	3.417	3.383	3.573	3.432	3.469	3.635	3.576	3.61	3.635	3.658	3.448			-0.015532	-0.0154999	0.105921	-0.00367941	-0.042265	0.0371105	0.0747945	0.0465328	-0.0265029	0.0407281	-0.0147746	-0.0236129	0.0109405
3.599	3.624	3.616	3.391	3.517	3.341	3.585	3.433	3.546	3.615	3.626	2.701	3.642	3.335	3.601	3.591	3.427	3.598	3.702	3.587	3.404	3.563	3.618	3.104	3.477	2.687			-0.0223022	0.0244872	0.0477787	0.0263828	-0.0391032	0.239543	0.0638469	-0.00201956	-0.0336853	0.0080979	-0.0110856	0.125916	0.229234
3.53	3.608	3.515	3.489	3.223	3.557	3.508	3.683	3.468	3.587	3.609	3.371	3.623	3.517	3.641	3.577	3.229	3.681	3.617	3.587	3.417	3.515	3.762	2.933	3.571	2.948			-0.0177887	-0.00370517	-0.0137837	-0.0445186	-0.0310548	0.0509063	0.0127585	0.00188695	-0.0575307	0.0080979	0.00253557	0.17407	0.154366
3.545	3.558	3.611	3.291	3.168	3.631	3.553	3.577	3.437	3.516	3.566	3.449	3.646	3.536	3.509	3.645	3.71	3.667	3.523	3.591	3.629	3.472	3.632	3.333	3.603	3.329			-0.00368412	0.0532549	-0.0348745	-0.0144564	-0.0106464	0.0289457	0.00742511	-0.0170875	-0.0535086	0.00699179	0.0147378	0.06143	0.0450757
3.676	3.667	3.572	3.136	3.422	3.448	3.512	3.552	3.182	3.62	3.436	3.551	3.576	3.043	3.64	3.563	3.502	3.64	3.555	3.591	3.522	3.561	3.598	3.215	3.64	3.117			-0.0344322	0.0978448	0.0172825	-0.00736628	-0.0405404	0.000227919	0.145813	0.00579346	-0.0457516	0.00699179	-0.010518	0.0946587	0.105888
3.589	3.565	3.525	3.467	3.246	3.659	3.531	3.542	3.612	3.605	3.619	3.565	3.6	3.377	3.576	3.576	3.284	3.681	3.571	3.549	3.592	3.536	3.631	3.431	3.499	2.988			-0.00565877	0.00262372	-0.0428548	-0.00453022	-0.0362288	-0.00371373	0.0520573	0.00216599	-0.0575307	0.0186059	-0.00342368	0.0338333	0.142892
3.357	3.608	3.573	3.221	3.22	3.641	3.595	3.562	3.419	3.467	3.63	3.44	3.518	3.434	3.687	2.953	3.601	3.631	3.634	3.581	3.579	3.568	3.581	3.289	3.561	2.823			-0.0177887	0.0733923	-0.0377246	-0.0102023	0.00343825	0.0314796	0.0360571	0.176006	-0.043166	0.00975706	-0.0125044	0.0738204	0.190222
3.491	3.597	3.557	3.534	3.363	3.618	3.606	3.632	3.481	3.649	3.614	3.121	3.615	3.289	3.685	2.672	3.539	3.374	3.606	3.354	3.004	3.582	3.718	3.525	3.529	3.08			-0.0146857	-0.0166506	-0.0311693	-0.0300547	-0.0488762	0.121293	0.0767594	0.254415	0.0306687	0.0725287	-0.0164773	0.00736299	0.116501
3.364	3.66	3.604	3.581	3.251	3.612	3.569	3.352	3.309	3.55	3.621	3.468	3.637	2.931	3.633	3.513	3.543	3.636	3.644	3.596	3.181	3.596	3.622	3.642	2.997	3.198			-0.0324575	-0.0301715	-0.0294593	0.0493548	-0.0204194	0.0235963	0.177252	0.0197453	-0.0446025	0.00560916	-0.0204501	-0.0255841	0.0826531
3.582	3.443	3.532	3.482	3.564	3.585	3.311	3.555	3.655	3.56	3.552	3.467	3.668	3.429	3.662	3.269	3.485	3.58	3.635	3.682	3.495	3.621	3.663	3.594	2.882	3.183			0.0287565	-0.00169143	-0.021764	-0.00821709	-0.0232939	0.0238778	0.0374606	0.0878301	-0.028514	-0.0181722	-0.0275444	-0.0120674	0.0869558
3.567	3.631	3.605	3.115	3.278	3.46	3.587	3.613	3.605	3.722	3.551	3.515	3.616	3.351	3.583	3.43	3.657	3.618	3.639	3.627	3.572	3.557	3.548	3.516	3.135	3.119			-0.0242769	0.103886	0.0138624	-0.0246662	-0.0698595	0.0103636	0.0593556	0.0429053	-0.0394312	-0.00296318	-0.00938292	0.00989738	0.105314
3.504	3.595	3.603	3.274	3.434	3.572	3.541	3.45	3.619	3.565	3.639	3.412	3.575	3.378	3.703	3.511	3.64	3.595	3.582	3.49	3.632	3.567	3.166	3.141	2.964	3.34			-0.0141215	0.0581454	-0.0180588	0.0215615	-0.0247311	0.0393629	0.0517766	0.0203033	-0.0328234	0.034921	-0.0122207	0.115497	0.0419203
3.645	3.594	3.581	3.332	3.543	3.598	3.451	3.396	3.591	3.507	3.655	3.173	3.636	3.311	3.72	3.499	3.211	3.634	3.568	3.67	3.37	3.61	3.367	3.515	3.666	3.186			-0.0138394	0.0414601	-0.0254691	0.0368762	-0.00805943	0.106653	0.0705839	0.0236518	-0.0440279	-0.0148538	-0.0244229	0.010179	0.0860953
3.351	3.697	3.567	3.506	3.529	3.505	3.607	3.52	3.628	3.57	3.58	3.503	3.611	3.337	3.714	3.557	3.486	3.469	3.539	3.6	3.606	3.538	3.298	3.576	3.404	2.996			-0.0428949	-0.00859568	0.0010369	0.0017091	-0.0261683	0.0137422	0.0632855	0.00746768	0.00337571	0.00450305	-0.00399122	-0.00699857	0.140597
3.579	3.572	2.869	3.523	3.633	2.801	3.532	3.576	3.577	3.548	3.658	2.701	3.58	3.381	3.754	3.474	3.13	3.001	3.626	3.666	3.518	3.594	3.567	3.534	3.597	2.605			-0.00763342	-0.0134862	0.201685	-0.0141728	-0.0198446	0.239543	0.0509345	0.0306277	0.137829	-0.0137477	-0.0198825	0.0048286	0.252755
3.561	3.58	3.492	3.387	3.462	2.98	3.509	3.576	3.571	3.564	3.599	3.184	3.528	3.476	3.663	3.249	3.596	3.714	3.554	3.549	3.616	3.611	3.694	3.412	3.612	3.123			-0.00989015	0.0256379	0.150668	-0.0141728	-0.0244436	0.103556	0.0242674	0.0934109	-0.0670114	0.0186059	-0.0247067	0.0391837	0.104167
3.578	3.683	3.608	3.497	3.425	3.471	3.293	3.525	3.598	3.598	3.565	3.348	3.658	2.649	3.628	2.847	3.63	3.727	3.563	3.556	3.316	3.606	3.351	3.059	3.444	3.328			-0.0389457	-0.00600659	0.0107273	0.00029107	-0.0342167	0.0573819	0.256411	0.205583	-0.0707462	0.0166702	-0.0232878	0.138588	0.0453625
3.694	3.54	3.62	3.383	3.565	3.318	3.317	3.57	3.623	3.459	3.416	3.629	3.545	2.801	3.712	3.185	3.554	3.62	3.664	3.535	3.666	3.554	3.55	3.665	3.601	3.361			0.00139354	0.0267886	0.0543339	-0.0124712	0.00573779	-0.0217327	0.213744	0.111269	-0.0400057	0.0224773	-0.0085316	-0.0320609	0.0358965
3.644	3.572	3.592	3.088	3.247	3.352	3.43	3.596	3.619	3.599	3.526	3.399	3.581	3.354	3.514	2.701	3.51	3.607	3.642	3.641	3.237	3.579	3.267	3.528	3.531	3.399			-0.00763342	0.111653	0.0446436	-0.0198449	-0.0345041	0.043023	0.0585135	0.246323	-0.0362709	-0.00683455	-0.0156259	0.00651819	0.0249962
3.633	3.58	3.603	3.391	3.311	3.648	3.5	3.609	3.385	3.602	3.409	3.549	3.679	3.516	3.353	3.431	3.635	3.045	3.638	3.644	3.007	3.558	3.697	3.601	3.412	3.362			-0.00989015	0.0244872	-0.0397197	-0.0235318	-0.0353664	0.000791012	0.0130392	0.0426263	0.125189	-0.00766413	-0.0096667	-0.0140385	0.0356096
3.573	3.572	3.527	3.134	3.232	3.362	3.592	3.567	3.593	3.386	3.513	3.446	3.668	3.268	3.472	3.062	3.347	3.442	3.606	3.607	3.649	3.493	3.332	3.614	3.145	3.377			-0.00763342	0.0984202	0.0417935	-0.0116204	0.0267211	0.0297903	0.0826542	0.145591	0.0111327	0.00256736	0.00877859	-0.0176993	0.0313069
3.688	3.57	3.636	3.498	3.186	3.447	3.427	3.542	3.632	3.539	3.351	3.322	3.688	3.204	3.593	3.537	3.189	3.463	3.676	3.578	3.554	3.615	3.565	3.627	3.303	3.53			-0.00706923	-0.00629427	0.0175675	-0.00453022	-0.0172576	0.0647021	0.100619	0.0130484	0.00509948	0.0105866	-0.0258418	-0.0213601	-0.0125812
3.585	3.619	3.576	3.339	3.413	3.416	3.553	3.623	3.459	3.369	3.527	3.445	3.568	3.33	3.696	3.015	3.484	3.243	3.635	3.647	3.594	3.329	3.545	3.575	3.483	3.15			-0.0208917	0.0394464	0.0264029	-0.0275023	0.0316076	0.0300719	0.0652505	0.158705	0.0683042	-0.00849371	0.0553175	-0.00671697	0.0964219
3.673	3.58	3.57	3.517	3.62	3.381	3.557	3.563	3.561	3.554	3.461	2.732	3.501	3.435	3.71	3.327	3.677	3.5	3.619	3.599	3.633	3.673	3.555	3.642	3.337	3.587			-0.00989015	-0.0117601	0.0363782	-0.0104859	-0.0215692	0.230815	0.0357764	0.071646	-0.00553042	0.00477958	-0.0423007	-0.0255841	-0.0289317
3.629	3.568	3.537	3.127	3.67	3.321	3.589	3.442	3.616	3.58	3.174	3.144	3.557	2.529	3.266	2.75	3.574	3.567	3.677	3.579	3.648	3.56	3.55	3.596	3.177	3.351			-0.00650505	0.100434	0.0534789	0.0238303	-0.0290427	0.114817	0.290096	0.23265	-0.0247791	0.0103101	-0.0102342	-0.0126305	0.038765
3.444	3.53	3.407	3.274	3.605	3.447	3.591	3.547	3.643	3.627	3.447	2.979	3.563	2.782	3.434	3.071	3.27	3.417	3.567	3.657	3.51	3.606	3.562	3.627	3.141	3.476			0.00421446	0.0581454	0.0175675	-0.00594825	-0.0425525	0.161273	0.219077	0.143079	0.018315	-0.011259	-0.0232878	-0.0213601	0.00290871
3.539	3.633	3.582	3.255	3.357	3.501	3.532	3.661	3.63	3.582	3.61	3.539	3.629	2.755	2.651	3.149	3.322	3.305	3.675	3.557	3.599	3.495	3.523	3.715	3.358	3.194			-0.024841	0.0636113	0.00217694	-0.0382793	-0.0296176	0.00360648	0.226656	0.121315	0.050492	0.0163937	0.00821104	-0.0461408	0.0838005
3.547	3.579	3.405	3.376	3.653	3.46	3.29	3.584	3.637	3.499	3.643	3.407	3.546	3.006	2.805	3.323	3.473	3.518	3.632	3.538	3.623	3.631	3.476	3.539	3.275	3.024			-0.00960806	0.0288023	0.0138624	-0.0164416	-0.0057599	0.0407706	0.156199	0.0727622	-0.0107017	0.0216477	-0.0303822	0.0034206	0.132565
3.631	3.434	3.587	3.507	3.293	3.268	3.477	3.556	3.614	3.371	3.608	3.018	3.37	3.174	3.613	3.036	3.146	3.663	3.624	3.614	3.58	3.652	3.04	3.646	3.633	3.436			0.0312953	-0.00888336	0.0685845	-0.0085007	0.0310327	0.150292	0.109041	0.152846	-0.0523594	0.000631674	-0.0363414	-0.0267105	0.0143827
3.575	3.523	3.607	3.323	3.677	3.584	3.476	3.542	3.592	3.45	3.605	3.555	3.582	2.861	3.548	2.459	3.587	3.283	3.569	3.57	3.582	3.564	3.455	3.664	3.542	3.465			0.0061891	0.0440492	-0.021479	-0.00453022	0.00832477	-0.000898268	0.196901	0.31385	0.0568125	0.0127989	-0.0113693	-0.0317793	0.00606407
3.487	3.521	3.644	3.349	3.634	3.575	3.549	3.5	3.549	3.456	3.582	3.519	3.64	3.301	3.567	2.69	3.628	3.662	3.638	3.477	3.605	3.511	3.375	3.618	3.55	3.224			0.00675329	0.0365696	-0.0189139	0.0073812	0.00660011	0.00923741	0.0733909	0.249392	-0.0520721	0.0385159	0.00367067	-0.0188257	0.075195
3.466	3.53	3.502	3.347	3.583	3.592	3.558	3.473	3.243	3.54	3.417	3.484	3.542	3.122	3.719	3.137	3.747	3.395	3.687	3.492	3.601	3.67	3.601	3.652	3.662	3.473			0.00421446	0.037145	-0.023759	0.0150385	-0.017545	0.0190915	0.123637	0.124663	0.0246355	0.034368	-0.0414493	-0.0284001	0.00376927
3.694	3.206	3.508	3.012	3.563	3.181	3.499	3.546	3.369	3.567	3.627	3.399	3.606	3.36	3.573	3.458	3.675	3.537	3.594	3.577	3.644	3.603	3.451	3.626	3.605	3.401			0.0956123	0.133517	0.0933804	-0.00566464	-0.025306	0.043023	0.0568293	0.0350923	-0.0161603	0.0108632	-0.0224365	-0.0210785	0.0244225
3.244	3.495	3.568	3.606	3.447	3.569	3.569	3.593	3.466	3.564	3.638	3.298	3.436	3.127	3.58376	3.291	3.151	3.377	3.639	3.559	3.612	3.558	3.627	3.622	3.637	3.23			0.0140877	-0.0373634	-0.0172038	-0.0189941	-0.0244436	0.0714592	0.122234	0.0816913	0.0298068	0.0158407	-0.0096667	-0.0199521	0.0734739
3.614	3.608	3.631	3.315	3.428	3.618	3.492	3.501	3.549	3.529	3.483	3.42	3.532	2.992		3.168	3.479	3.474	3.61628	3.306	3.634	3.587	3.55115	3.653	3.445	2.834			-0.0177887	0.0463506	-0.0311693	0.0070976	-0.0143832	0.0371105	0.160129	0.116013	0.00193924	0.085802	-0.0178961	-0.0286817	0.187067
3.455		3.487	2.483	3.7	3.626	3.58	3.622	3.387	3.588	3.595	3.506	3.592	3.305		3.367	3.629	3.505		3.523	3.706	3.648		3.619	3.423	3.164				0.285698	-0.0334494	-0.0272187	-0.0313422	0.0128975	0.0722681	0.0604846	-0.00696689	0.0257956	-0.0352063	-0.0191073	0.092406
3.679		3.521	2.509	3.491	3.583	3.481	3.548	3.47896	3.461	3.601	3.567	3.569	3.334		3.54	3.417	3.349		3.56	3.499	3.588		3.658	3.617	3.196				0.278218	-0.0211939	-0.00623185	0.0051629	-0.00427683	0.0641276	0.0122113	0.037851	0.0155641	-0.0181799	-0.0300897	0.0832268
3.646		3.597	3.489	3.50864	3.018	3.462	3.548			3.55181	3.45	3.637	3.385		3.565	3.48075	3.386		3.66	3.549	3.671		3.653	3.591	3.211				-0.00370517	0.139837	-0.00623185		0.0286641	0.0498117	0.00523539	0.0272211	-0.0120886	-0.0417331	-0.0286817	0.078924
3.622		3.407	2.721		3.559	3.548	3.61				3.431	3.636	3.486		3.573		3.238		3.673	3.591	3.518		3.584	3.593	3.262				0.217231	-0.0143537	-0.0238154		0.0340135	0.0214604	0.0030031	0.0697407	-0.0156834	0.00168425	-0.00925136	0.0642947
3.619		3.601	2.885		3.507	3.631	3.59				3.353	3.624	3.199		3.508					3.588			3.559	3.48614	3.252				0.170052	0.000466876	-0.0181433		0.0559742	0.102023	0.0211405				-0.00221138	0.0671632
3.597		3.47612	3.452		3.575	3.477	3.694				3.201	3.612	3.484		3.155					3.52394			3.537		3.351				0.00693888	-0.0189139	-0.0476382		0.0987692	0.0220218	0.11964				0.0039838	0.038765
3.586			3.283		3.373	3.486	3.462				2.693	3.662	3.45		3.192										3.245				0.0555563	0.0386583	0.0181582		0.241795	0.0315658	0.109316					0.0691711
3.633			3.091		3.624	3.462	3.647				2.892	3.572	3.177		3.537										2.962				0.11079	-0.0328794	-0.0343088		0.185767	0.108198	0.0130484					0.15035
3.581			3.549		3.505	3.479	3.505				3.356	3.544	3.451		3.612										3.258				-0.0209658	0.0010369	0.00596318		0.0551295	0.0312851	-0.00787932					0.0654421
3.595			3.164		3.601	3.568	3.575					3.675	3.525		3.329										3.066				0.0897899	-0.0263241	-0.0138892			0.0105129	0.071088					0.120517
2.943			3.577			3.549	3.539					3.613	3.534		2.714										3.25				-0.0290208		-0.00367941			0.00798653	0.242695					0.0677369
3.086			3.497			3.52603	3.396					3.647	3.484		3.479										2.85				-0.00600659		0.0368762			0.0220218	0.0292325					0.182477
3.346			3.591									3.393	3.458		3.466														-0.0330482					0.0293201	0.03286
3.55			2.971									3.547	3.515		3.127														0.145312					0.0133199	0.127453
3.54494			3.273									3.568	3.43		3.535														0.0584331					0.0371799	0.0136065
			3.547									3.579	3.36		3.495														-0.0203904					0.0568293	0.0247679
			3.33									3.655	3.522		3.595														0.0420355					0.011355	-0.0031357
			3.507									3.623	3.64		3.185														-0.00888336					-0.0217683	0.111269
			3.593									3.628	3.116		3.665														-0.0336236					0.125321	-0.0226682
			3.406									3.598	3.132		3.294														0.020172					0.12083	0.0808542
												3.596	3.397		3.607																			0.0464432	-0.00648414
												3.56245	3.393		3.432																			0.047566	0.0423472
													3.505		3.365																			0.016127	0.0610427
															2.492																				0.304641
															3.062																				0.145591
															3.233																				0.0978755
															3.39																				0.0540667
															3.371																				0.0593684
															3.486																				0.0272793
															2.948																				0.177401
															3.279																				0.0850398
															3.015																				0.158705
															2.488																				0.305758
															3.363																				0.0616007
															3.393																				0.0532296
															3.253																				0.0922947
															3.432																				0.0423472
															3.383																				0.05602

## Sheet: Extended Data Fig. 9
							CD3+ cells (% of total cells)	WT	91.3	91.9	92
								EH	86.5	86.2	86.4
								R120Q	96.7	97.4	97.1
							γδ TCR-flag+ cells (% of total cells)	WT	87.8	88.3	87.7
								EH	79.1	79.6	80.3
								R120Q	92.8	92.8	93.5
							24h	CD69+ cells (% of CD3+ cells)						%CD69+ cells (fold relative to control)
							WT alone	15.9	14.9	15	15.2	14.5	15.1	2.41509	2.47651	2.37333	2.45395	2.49655	2.43046
							WT+anti-CD3/CD28	38.4	36.9	35.6	37.3	36.2	36.7
							EH alone	7.42	7.16	6.86	7.35	7.66	7.31	2.53369	2.6676	2.94461	2.57143	2.4282	2.55814
							EH+anti-CD3/CD28	18.8	19.1	20.2	18.9	18.6	18.7
							R120Q alone	6.6	6.76	6.95	6.88	6.1	7.07	3.09091	3.10651	2.8777	2.76163	3.22951	2.5884
							R120Q+anti-CD3/CD28	20.4	21	20	19	19.7	18.3
